# Supplementary material for: Modeling ENSO impact on rice production in the Mekong River Delta
Source: PLoS One. 2019 Oct 22;14(10):e0223884. doi: 10.1371/journal.pone.0223884 (PMC6804992; doi:10.1371/journal.pone.0223884)
Supplement: S1 File — (XLSX) [file pone.0223884.s001.xlsx]

## Sheet: Winter-spring
Historical observed (obs) and simulated (SIM) rice yield (ton/ha) of MRD provinces in winter-spring season from 1976 to 2016
	Long An		Tien Giang		Ben Tre		Tra Vinh		Vinh Long		Dong Thap		An Giang		Kien Giang		Can Tho		Hau Giang		Soc Trang		Bac Lieu		Ca Mau
	Obs	SIM	Obs	SIM	Obs	SIM	Obs	SIM	Obs	SIM	Obs	SIM	Obs	SIM	Obs	SIM	Obs	SIM	Obs	SIM	Obs	SIM	Obs	SIM	Obs	SIM
1975-1976	2.8	-	2.873	-	2.31	-	-	-	-	-	-	-	4.413	-	2.92		-	-	0	-	3.2	-	0	-	0	not applicable
1976-1977	2.385	-	3.3	-	1.871	-	1.528	-	1.528	-	-	-	3.828	-	1.153	-	-	-	0	-	2.78	-	0	-	0	not applicable
1977-1978	1.929	-	1.958	-	1.193	-	1.73	-	1.73	-	-	-	3.8	-	1.113	-	-	-	0	-	2.238	-	0	-	0	not applicable
1978-1979	1.573	2.14	3.163	3.3941	2.46	2.26	2.518	2.57	2.518	2.88725	-	-	4.178	4.58	1.342	1.96315	-	-	0	-	2.938	3.3	0	-	0	not applicable
1979-1980	2.052	2.25	2.61	2.95955	1.223	1.83	1.862	2.23	1.862	2.37177	-	-	4	4.22	1.461	1.77	-	-	0	-	2.964	3.23	0	-	0	not applicable
1980-1981	2.68	3.01455	2.92	3.20315	4.84	4.32	1.72	2.23	1.72	2.6	-	-	4.54	4.8	1.82	2.33877	-	-	0	-	2.74	3.29444	0	-	0	not applicable
1981-1982	2.42	2.81025	3.17	3.3996	2.17	3.24	2.22	2.47	2.22	2.8	-	-	4.62	4.74	2.78	3.09313	-	-	0	-	2.95	3.7	0	-	0	not applicable
1982-1983	3.05	3.3053	4.28	4.27183	2.7	3.14	3.2	3.2	3.2	3.42317	-	-	4.48	4.6	3.29	3.07	-	-	0	-	4.18	3.66107	0	-	0	not applicable
1983-1984	3.54	3.69034	4.88	4.74331	3.36	3.5489	3.83	3.91822	3.83	3.91822	-	-	5.07	4.89262	3.75	3.85536	-	-	0	-	4.15	4.29955	0	-	0	not applicable
1984-1985	3.3	3.76	4.8	4.96	3.47	3.63534	3.82	3.91037	3.82	3.91037	-	-	4.95	5.06	3.5	4.05	-	-	0	-	4.23	4.58892	0	-	0	not applicable
1985-1986	3.65	3.77678	4.85	5.17	3.7	3.8	4	3.88	4	4.2	-	-	4.94	5.69	3.73	3.83964	-	-	0	-	4.24	4.45016	0	-	0	not applicable
1986-1987	3.84	4.08	4.63	4.88	3.66	3.77	4.13	4.2	4.13	4.42	-	-	5.66	5.5	3.56	3.98	-	-	0	-	4.07	4.4	0	-	0	not applicable
1987-1988	3.7	3.96	4.57	4.8	3.41	3.58819	4.17	4.35	4.17	4.1854	-	-	5.34	5.58	3.44	3.77	-	-	0	-	4.16	4.42	0	-	0	not applicable
1988-1989	3.99	4.04395	4.99	4.82975	3.82	3.91037	4.65	4.56258	4.65	4.56258	-	-	5.71	6.17	3.72	3.83179	-	-	0	-	4.41	4.59747	0	-	0	not applicable
1989-1990	3.66	3.78464	5.03	4.86118	3.69	3.80821	4.98	4.82189	4.98	5.4	-	-	5.55	5.8	3.98	4.03609	-	-	0	-	4.71	4.54605	0	-	0	not applicable
1990-1991	3.64	3.76892	4.97	5.2	3.61	3.88	5.35	5.24	5.35	5.6	-	-	5.5	6.29	4.07	4.55	-	-	0	-	4.45	4.66701	0	-	0	not applicable
1991-1992	3.36	3.64	5.44	5.49	4.09	4	5.16	4.88	5.46	5.35	-	-	6.07	6.2	4.54	4.47614	-	-	0	-	4.3	4.3	0	-	0	not applicable
1992-1993	3.4	3.64	5.22	5.45	4.05	3.82	1.79	4.46	4.88	5.38	-	-	6	6.17	3.55	4.44	-	-	0	-	2.47	4	0	-	0	not applicable
1993-1994	3.63	3.76106	5.31	5.6	3.75	4.04	5.19	5.4	5.49	5.7	-	-	6.14	6.49	4.06	4.09896	-	-	0	-	3.64	4.02	0	-	0	not applicable
1994-1995	3.78	3.72	5.5	5.23051	4.12	4.14611	4.85	5.03	5.23	5.52	-	-	6.12	6.13	5.31	5.08121	-	-	0	-	4.81	4.33501	0	-	0	not applicable
1995-1996	4.05	4.0911	5.34	5.49	4.36	4.37	4.62	4.78	5.56	5.66	5.2	-	6.02	6.4	5.45	5.19122	5.65	-	0	-	4.3	4.4	2.73	2.87	4	not applicable
1996-1997	4.21	4.21683	5.62	6.05	4.39	4.33	4.73	4.96	5.65	5.98	5.7	-	6.23	6.17	5.42	5.4	5.68	-	0	-	4.26	4.41	2.3	2.57118	4	not applicable
1997-1998	4.37	4.12	5.38	5.77	4.3	4.11	4.87	4.73546	5.92	5.91	5.81	-	6.16	6.4	5.36	5.1205	5.81	-	0	-	4.52	4.61258	2.49	3.42824	1.32	not applicable
1998-1999	4.07	4.10682	5.09	5.49	3.84	4.28	4.12	4.72	5.47	5.88	5.63	-	5.81	6.25	4.83	5.25	5.49	-	0	-	4.53	4.74334	4.33	4.59894	3.97	not applicable
1999-2000	4.28	4.55	5.68	5.73	4.85	4.93	4.94	5.13	5.71	6	5.87	-	6.1	6.49	4.96	5.43	5.71	-	0	-	4.85	5.15068	4.2	4.66636	3.67	not applicable
2000-2001	4.35	4.4	5.72	5.91	4.63	4.86	3.99	4.8	5.31	5.73	6	-	5.56	6.17	4.5	4.97	5.6	-	0	-	4.47	5.13836	4.06	4.19478	3.96	not applicable
2001-2002	4.87	4.73546	6.13	6.34	4.67	4.8	5.16	5.32	5.96	6.3	6.35	-	6.54	7	5.3	5.6	6.36	-	0	-	5.05	5.20343	4.42	4.72627	2.4	not applicable
2002-2003	5.02	4.85333	5.87	6.12	4.85	4.92	5.31	5.11	5.8	6	6.31	-	6.41	6.65	5.26	5.46	6.11	-	0	-	5.11	5.43177	4.09	4.68039	3.11	not applicable
2003-2004	5.05	4.8769	6	6.23	5.08	5.24	5.32	5.46	5.91	6.27	6.38	-	6.52	7.05	5.68	5.92	6.8	-	6.13	5.72556	5.24	5.75821	5.44248	5.60005	3.85714	not applicable
2004-2005	5.33	5.09692	6.16	6.34	4.42	5.06	5.61	5.5	6.17	6.12	6.7	-	6.93	6.93	5.99	6.03	6.97	-	6.39	5.92987	5.53	5.42136	5.08065	5.20268	3.5	not applicable
2005-2006	5.1	4.91619	5.98	6.16	5.03	5.31	5.11	5.29	6.1	6.3	6.54	-	6.81	7.2	5.95	6.27	6.69	-	6.21	5.78843	5.38	5.88494	5.61	5.62919	3.75	not applicable
2006-2007	5.21	5.00263	6.37	6.34	5.44	5.6	4.63	5.04	6.11	6.23	-	-	7.11	7.2	5.93	6.1	-	-	5.27	5.04978	5.01	5.5	5.21829	5.6	0	not applicable
2007-2008	5.4	5.15193	6.67	6.48	5.74	5.6	5.48	5.46	6.32	6.55	-	-	7.31	7.69	6.71	6.91	-	-	6.16	5.74914	5.91	5.9	5.82	5.9	0	not applicable
2008-2009	5.31	5.5	6.47	6.73	5.89	5.78	5.3	5.57	6.32	6.83	-	-	7.16	7.57	6.7	6.91	-	-	6.3	5.85915	5.86	6.23056	5.83	6	0	not applicable
2009-2010	5.72	5.40339	6.56	6.62	5.74	5.8	5.83	5.38	6.78	6.65	-	-	7.3	7.53	6.66	6.87	-	-	6.51	6.02417	6.25	5.8603	5.64	6.03378	0	not applicable
2010-2011	5.85	5.7	6.67	6.83	5.23	5.64	4.74	5.17	6.61	6.94	-	-	7.51	7.8	6.95	6.98	-	-	6.7	6.17347	6.39	6.5141	6.67	6.5	0	not applicable
2011-2012	6.09	6	6.98	7.2	5.78	5.85	6.23	6.03	6.81	6.94	-	-	7.4	7.77	7.06	7.22	-	-	7.11	6.49565	6.55	6.649	6.34	6.6	0	not applicable
2012-2013	6.35	6.34	6.9	7.2	5.07	5.71	6.03	6.16	6.65	6.83	-	-	7.35	7.65	6.91	7.15	-	-	7.11	6.49565	6.6	6.85	6.6	6.91031	0	not applicable
2013-2014	6.71	6.53	7.2	7.43	5.8	5.85	6.72	6.8	7.09	7.08	-	-	7.74	8	7.22	7.4	-	-	7.52	6.81783	6.8	7.11	7.24	7.43211	0	not applicable
2014-2015	6.71	6.97	7.2	7.4	5.09	5.53	6.81	6.94	7.16	7.36	-	-	7.56	7.77	7.24	7.33	-	-	7.73	6.98284	6.73	7.11	7.25	7.48511	0	not applicable
2015-2016	6.05	6.34	6.782	7.26	0.054	4.71	4.036	6.27	6.386	6.94	-	-	7.188	7.57	6.146	6.94	-	-	6.998	6.40764	6.594	7.02	6.759	7.30661	0	not applicable

## Sheet: Summer-autumn
Historical rice yield (ton/ha) of MRD provinces in summer-autumn season from 1976 to 2016
	Long An	Tien Giang	Ben Tre	Tra Vinh	Vinh Long	Dong Thap	An Giang	Kien Giang	Can Tho	Hau Giang	Soc Trang	Bac Lieu	Ca Mau
1976	-	-	-	-	-	-	-	-	-	-	-	-	-
1977	-	-	-	-	-	-	-	-	-	-	-	-	-
1978	-	-	-	-	-	-	-	-	-	-	-	-	-
1979	-	-	-	-	-	-	-	-	-	-	-	-	-
1980	-	-	-	-	-	-	-	-	-	-	-	-	-
1981	-	-	-	-	-	-	-	-	-	-	-	-	-
1982	-	-	-	-	-	-	-	-	-	-	-	-	-
1983	-	-	-	-	-	-	-	-	-	-	-	-	-
1984	-	-	-	-	-	-	-	-	-	-	-	-	-
1985	-	-	-	-	-	-	-	-	-	-	-	-	-
1986	-	-	-	-	-	-	-	-	-	-	-	-	-
1987	-	-	-	-	-	-	-	-	-	-	-	-	-
1988	-	-	-	-	-	-	-	-	-	-	-	-	-
1989	-	-	-	-	-	-	-	-	-	-	-	-	-
1990	-	-	-	-	-	-	-	-	-	-	-	-	-
1991	-	-	-	-	-	-	-	-	-	-	-	-	-
1992	-	-	-	-	-	-	-	-	-	-	-	-	-
1993	-	-	-	-	-	-	-	-	-	-	-	-	-
1994	-	-	-	-	-	-	-	-	-	-	-	-	-
1995	2.92	4	3.67	4.41	3.6	3.62	4.16	3.7	3.58	-	4.54	3.37	4.99
1996	2.48	4.04	3.69	3.49	3.49	3.65	3.85	2.93	3.66	-	3.37	2.93	3.36
1997	2.33	4.09	3.51	3.4	3.65	3.58	3.42	3.27	3.46	-	3.68	4.01	3.71
1998	2.45	4.38	3.71	3.27	3.39	3.47	3.55	3.27	3.49	-	4.18	4.16	3.63
1999	2.96383	4.29861	3.54225	3.99764	3.70391	3.89588	3.51836	3.55495	3.49348	-	4.16043	4.03672	3.85714
2000	2.58	4.08	3.9	4.18	3.82	3.33	3.47	3.87	3.66	-	4.3	4.29	4.19
2001	2.8	4.13	3.79	3.73	3.61	3.6	3.76	3.64	3.61	-	4.42	4.27	3.54
2002	2.99	4.19	3.82	4.07	3.83	3.97	4.62	3.96	3.86	-	4.53	4.43	3.72
2003	3.23	4.34	3.71	4.19	3.82	4	4.55	3.72	3.83	-	4.43	4.45	3.5
2004	3.75	4.59	3.9	4.17	3.95	4.51	5.26	4.19	4.09	3.87	4.68	4.63	3.85
2005	3.56	4.67	3.76	4.01	4.05	4.7	5.26	4.28	4.2	3.94	4.95	4.73	4.16
2006	2.91	4.35	3.4	4.13	4	4.27	5.01	3.68	4.09	3.78	4.71	4.47	3.66
2007	3.93	4.75	4.01	4.74	4.37	4.7	5.26	4.62	4.36	4.07	5.03	4.22	3.39
2008	4.14	4.74	4.22	4.78	4.26	4.87	5.51	4.8	4.51	4.26	5.11	4.78	3.88
2009	4.03	4.72	3.98	4.81	4.44	5.02	5.44	4.61	4.48	4.36	5.04	4.62	3.93
2010	3.99	4.83	3.92	4.66	4.61	5.18	5.54	4.61	4.7	4.29	5.29	5.05	4.31
2011	4.68	4.91	4.66	5.33	5.16	5.5	5.65	5.05	4.81	4.41	5.51	5.4	4.53
2012	4.53	5.02	4.74	5.42	5.28	5.54	5.65	5.29	4.84	4.59	6.06	5.37	4.77
2013	4.57	5.13	4.37	5.18	5.42	5.56	5.64	5.23	4.93	4.72	5.62	5.48	4.54
2014	4.54	5.31	4.27	5.07	5.49	5.61	5.64	5.31	5	4.87	5.99	5.54	4.32
2015	4.67	5.37	4.01	5.15	5.5	5.72	5.63	5.4	5.05	5.19	6.08	5.79	4.18
2016	4.75	5.51	4.01	4.85	4.46	6.03	5.49	5.47	5.47	5.85	5.57	5.78	4.48

## Sheet: Autumn-winter
Historical observed (obs) and simulated (SIM) rice yield (ton/ha) of MRD provinces in autumn-winter season from 1976 to 2016
	Long An		Tien Giang		Ben Tre		Tra Vinh		Vinh Long		Dong Thap		An Giang		Kien Giang		Can Tho		Hau Giang		Soc Trang		Bac Lieu		Ca Mau
	Obs	SIM	Obs	SIM	Obs	SIM	Obs	SIM	Obs	SIM	Obs	SIM	Obs	SIM	Obs	SIM	Obs	SIM	Obs	SIM	Obs	SIM	Obs	SIM	Obs	SIM
1976	2.818	-	2.194	-	-	-	-	-	2.244	-	1.736	-	1.585	-	1.85	-	2.087	-	-	-	-	-	-	-	0	-
1977	1.733	-	1.966	-	-	-	-	-	1.579	-	1.516	-	1.128	-	1.846	-	1.813	-	-	-	-	-	-	-	0	-
1978	0.922	-	0.677	-	-	-	-	-	1.876	-	0.139	-	0.581	-	1.819	-	1.896	-	-	-	-	-	-	-	0	-
1979	2.055	2.1591	2.464	2.32972	-	-	-	-	2.277	2.2958	1.694	1.69104	1.352	1.38659	2.105	2.076	2.17	2.13459	-	-	-	-	-	-	0	-
1980	1.886	1.85	2.49	2.56	-	-	-	-	2.445	2.34544	1.761	1.64253	1.7	1.1886	2.254	2.15151	2.262	2.12537	-	-	-	-	-	-	0	-
1981	1.85	1.88	2.52	2.53	-	-	-	-	2.23	2.44	1.28	1.6	1.05	1.66371	1.82	2.06	2.29	2.65	-	-	-	-	-	-	0	-
1982	2.03	1.95331	2.7	2.96	-	-	-	-	2.5	2.45707	1.72	1.74542	1.46	1.5697	2.2	2.21	2.71	2.74115	-	-	-	-	-	-	0	-
1983	2.19	2.09647	3.3	3.42052	-	-	-	-	2.65	2.53017	1.11	1.38	1.35	1.39089	2.34	2.22824	2.82	2.66327	-	-	-	-	-	-	0	-
1984	1.5	1.8	2.99	3.5	-	-	-	-	2.69	2.48847	0.78	1.24	0.48	0.7	2.22	2.47	2.84	2.61073	-	-	-	-	-	-	0	-
1985	1.99	2.03466	3.95	3.74	-	-	-	-	2.319	2.62	1.39	1.71	1.18	1.14475	2.36	2.44	2.63	2.88	-	-	-	-	-	-	0	-
1986	2.11	1.9983	3.16	3.53	-	-	-	-	2.52	2.43749	1.23	1.56	1.14	1.04046	2.56	2.65	2.39	2.74	-	-	-	-	-	-	0	-
1987	2.03	2.12	2.52	3.15	-	-	-	-	2.66	2.53296	0.98	1.35	1.16	1.36354	2.47	2.71	2.1	2.56	-	-	-	-	-	-	0	-
1988	2.08	1.93011	3.28	3.44459	-	-	-	-	2.79	2.64957	1.49	1.52767	1.01	1.392	2.7	2.62976	2.4	2.37391	-	-	-	-	-	-	0	-
1989	2.46	2.6	3.63	3.62637	-	-	-	-	2.71	3.02	2.12	2.20416	1.53	1.536	2.7	2.97	2.89	2.95486	-	-	-	-	-	-	0	-
1990	1.98	2.32	3.64	3.3354	-	-	-	-	3.14	3.1813	2.92	2.5	1.75	1.79757	2.7	2.91	2.87	3.03	-	-	-	-	-	-	0	-
1991	1.98	1.8084	3.65	3.34456	-	-	-	-	3.14	2.86787	1.93	2.32	1.75	1.83894	2.7	2.8	2.87	2.62127	-	-	-	-	-	-	0	-
1992	0.75	1.71	2.91	3.29	-	-	-	-	2.05	2.92	0.13	2.5	1.14	1.7	2.34	2.65	2.59	2.71	-	-	-	-	-	-	0	-
1993	1.91	2.00356	3.58	3.7357	-	-	-	-	3.37	3.48583	1.02	2.62	1.77	1.872	2.56	2.48754	2.5	2.82	-	-	-	-	-	-	0	-
1994	2.37	2.41252	3.66	3.42694	-	-	-	-	4.08	4.27086	2.8	2.56	1.62	1.7568	2.61	2.42192	2.89	2.90829	-	-	-	-	-	-	0	-
1995	1.54	1.97	3.67	3.36289	3.05	-	3.05	-	3.76	3.98	3.1	3.0663	1.17	1.60721	2.56	2.85	3.44	2.8	-	-	3.22	-	3.87	-	2.62	2.6
1996	1.9	1.90167	2.02	3.09	3.24	-	4.96	-	3.62	4.05	3.4	3.36304	1.94	1.776	3.12	3.21935	2.76	3.2	-	-	3.5	-	4.26	-	2.88	2.82431
1997	1.85	1.85	3.01	3.17755	2.58	-	3.02	-	4.07	4.13665	2.95239	3.47	1.52	1.92	2.44	2.74	2.76	2.97	-	-	3.05	-	3.31	-	2.19	2.97
1998	2.51	2.4	3	3.18	2.74	-	3.02	-	4.46	4.48823	3.328	3.34048	1.52	1.824	2.36	2.68	2.66	3	-	-	2.87	-	4.18	-	2.98	3.24
1999	1.55864	1.97	2.60606	3	2.76531	-	2.97468	-	4.04762	4.46	2.93083	3.32	1.80405	2.03901	2.82871	2.88323	3.19685	3.28925	-	-	3.63922	-	3.68609	-	3.23955	3.17659
2000	1.43	1.97	3.11	3.186	2.65	-	3.29	-	3.84	4.43	2.73087	3.06	2.3	2.44751	2.38	2.74	3.15809	3.29	-	-	3.58	-	3.92	-	2.95	3.26
2001	2.18	2.12	3.3	3.1833	3.31	-	3.65	-	4.12	4.29	3.00054	3.2	2.8	2.4	2.67	2.63545	3.42647	3.36644	-	-	3.99	-	3.92	-	2.98	3.15
2002	2.23	2.35	3.80023	3.62	3.61	-	3.93	-	4.17	4.25	3.0487	3.32	2	2.496	2.48	2.8	3.26937	3.5	-	-	3.75	-	3.68	-	3.07	3.24
2003	2.51	2.68	3.88366	4.09	3.7	-	4.15	-	4.63	4.71306	3.49172	3.54503	2.63	2.6976	2.93	2.97798	3.17773	3.29	-	-	3.61	-	3.98	-	3.21	3.05669
2004	2.73	2.85	3.81877	4	3.63	-	4.06	-	4.61	4.74	3.47246	3.53	2.72	2.53467	3.51	3.6302	3.21046	3.35	-	-	3.66	-	4.19	-	2.77	3.03
2005	2.96	2.88299	4.25446	4.31437	4.1	-	4.13	-	4.15694	4.25	3.03612	3.32	3.05	3.15618	3.52	3.6	3.28246	3.6	3.77	3.91	-	-	-	-	3.22	3.27273
2006	2.51	2.8	4.13395	4.18	-	-	-	-	4.22884	3.95011	3.10537	3.24	3.22	3.20418	3.01	3.5	3.36101	3.56	3.89	4.09	-	-	-	-	3.42	3.30721
2007	1.73	2.44	2.98447	4.18	-	-	-	-	3.68656	4.05	2.58309	3.4	2.36	3.07138	3.4	3.65	3.32174	3.56	3.83	4.12	-	-	-	-	3.41	3.65
2008	3.06	3.16156	4.24519	4.41809	-	-	-	-	4.25824	4.39987	4.12	4.12681	3.83	3.744	3.93	4.04005	3.60976	3.56156	4.27	4.33311	-	-	-	-	3.54	3.65
2009	1.89	2.47	4.13395	4.18	-	-	-	-	4.14292	4.32	4.01	4.18	3.75	3.84312	3.82	4.06	3.64904	3.76	4.33	4.71	-	-	-	-	3.51	4.03
2010	3.2	3.31367	4.44913	4.41447	-	-	-	-	4.3453	4.20444	4.45	4.47	4.31	4.35294	3.81	4.09	3.79305	4.03	4.55	4.65	-	-	-	-	3.83	4
2011	3.2	2.92267	4.56037	4.30842	-	-	-	-	4.36084	4.56	4.45	4.62	4.31	4.32331	3.71	3.97	3.68831	3.91	4.39	4.62	-	-	-	-	3.97	4.09
2012	3.61075	3.56	4.70654	4.48916	-	-	-	-	4.39592	4.67	5.18	5.42986	5.01558	5	4.26731	4.40178	3.84011	4.15	4.62	4.94	-	-	-	-	4.0944	4.29
2013	3.5	3.4	4.57891	4.76	-	-	-	-	4.39593	4.7	5.12	5.2	5.07	5	4.29	4.47	4.10726	4.03421	5.03	5.07769	-	-	-	-	4.3	4.53
2014	3.66	3.88	4.62526	4.62	-	-	-	-	4.39143	4.6	4.98	5.24	4.76	4.9	4.49	4.68	4.09417	4.26	5.01	5.2	-	-	-	-	4.34	4.47
2015	5.25	5.18	5.3	5.53271	-	-	-	-	5.71	5.49	5.44	5.53759	6.05	5.5	5.25	5.51345	5.19	4.8	4.8	4.97	-	-	-	-	4.29	4.56
2016	4.74	4.65	5.07	5.07	0	-	-	-	5.08	5.08	5.42	5.42	4.98	4.8	5.34	5.34	4.72	4.72	5.03	5.03	-	-	-	-	4.25	4.25
