# Supplementary material for: Modeling ENSO impact on rice production in the Mekong River Delta
Source: PLoS One. 2019 Oct 22;14(10):e0223884. doi: 10.1371/journal.pone.0223884 (PMC6804992; doi:10.1371/journal.pone.0223884)
Supplement: S2 File — (XLSX) [file pone.0223884.s002.xlsx]

## Sheet: Winter_Spring (RCP4.5)
Estimated rice yield (ton/ha) of MRD provinces in winter-spring season from 2020 to 2050 under RCP4.5
Period	Soctrang	Bentre	Travinh	Long An	Tien Giang	Vinh Long	Dong Thap	An Giang	Kien Giang	Can Tho	Hau Giang	Bac Lieu	Ca Mau
2020-2021	5.77	5.52	6.12	6.19	6.96	6.89	7.24	7.46	7.02	7.39	7.08	6.77	-
2021-2022	6.3	5.08	6.26	6.04	6.98	6.91	7.21	7.38	6.97	7.32	7.03	6.72	-
2022-2023	6.13	5.67	5.95	6.24	7.07	7	7.25	7.62	7.08	7.43	7.12	6.82	-
2023-2024	5.95	5.23	5.26	6.09	6.64	6.58	6.77	7.1	6.63	6.96	6.68	6.41	-
2024-2025	6.39	5.63	6.21	6.23	7.35	7.28	7.43	7.68	7.27	7.6	7.29	6.98	-
2025-2026	6.17	4.35	5.16	5.79	6.46	6.39	6.56	6.85	6.34	6.63	6.39	6.12	-
2026-2027	5.77	4.39	4.86	5.81	6.27	6.21	6.39	6.73	6.2	6.49	6.25	5.99	-
2027-2028	6.07	5.11	5.34	6.05	6.8	6.73	6.89	7.23	6.71	7.02	6.74	6.47	-
2028-2029	6.01	5.06	5.28	6.04	6.77	6.71	6.86	7.2	6.67	6.98	6.7	6.43	-
2029-2030	6.42	5.62	6.21	5.93	7.32	7.24	7.39	7.6	7.17	7.48	7.17	6.87	-
2030-2031	5.97	4.85	5.22	5.67	6.57	6.47	6.61	6.91	6.44	6.72	6.46	6.18	-
2031-2032	6.03	5.05	5.27	5.74	6.68	6.58	6.71	7.08	6.54	6.83	6.56	6.28	-
2032-2033	5.5	4.33	4.49	5.51	6.03	5.94	6.06	6.48	5.92	6.18	5.95	5.7	-
2033-2034	6.15	5.28	5.88	5.82	7.03	6.93	7.1	7.41	6.89	7.2	6.9	6.6	-
2034-2035	5.95	4.94	5.17	5.7	6.62	6.52	6.9	7.23	6.49	6.75	6.54	6.2	-
2035-2036	5.71	4.24	4.68	5.48	5.99	5.9	6.28	6.68	5.94	6.38	6.01	5.69	-
2036-2037	5.97	4.82	5.16	5.67	6.44	6.35	6.73	7.12	6.37	6.85	6.44	6.09	-
2037-2038	6.15	4.9	5.86	5.69	6.87	6.75	7.17	7.46	6.75	7.24	6.81	6.14	-
2038-2039	5.82	4.78	5.05	5.65	6.48	6.35	6.7	7.11	6.36	6.83	6.42	5.79	-
2039-2040	5.98	4.95	5.72	5.71	6.53	6.41	7	7.29	6.55	7.07	6.64	5.98	-
2040-2041	5.92	5.12	5.66	5.76	6.57	6.44	7.02	7.34	6.59	7.11	6.67	6.01	-
2041-2042	6.1	4.86	5.84	5.67	6.57	6.44	7.03	7.3	6.57	7.09	6.65	5.99	-
2042-2043	5.81	4.08	4.67	5.43	5.84	5.72	6.18	6.57	5.82	6.27	5.9	5.29	-
2043-2044	6.12	4.97	5.89	5.71	6.63	6.51	7.1	7.37	6.64	7.16	6.72	6.05	-
2044-2045	6.12	4.8	5.89	5.66	6.57	6.44	7.04	7.3	6.57	7.09	6.66	5.99	-
2045-2046	6.07	5.04	5.84	5.74	6.63	6.5	7.09	7.38	6.64	7.16	6.72	6.06	-
2046-2047	5.47	3.92	4.55	5.37	5.65	5.53	6.04	6.42	5.67	6.11	5.76	5.15	-
2047-2048	5.99	5.1	5.76	5.76	6.61	6.48	7.07	7.37	6.63	7.15	6.71	6.05	-
2048-2049	5.74	4.73	5.04	5.64	6.18	6.06	6.58	6.95	6.2	6.68	6.28	5.65	-
2049-2050	5.88	4.57	5.16	5.59	6.2	6.07	6.59	6.94	6.2	6.68	6.28	5.64	-

## Sheet: Summer_Autumn (RCP4.5)
Estimated rice yield (ton/ha) of MRD provinces in summer-autumn season from 2020 to 2050 under RCP4.5
Period	Angiang	Longan	Dongthap	Tien Giang	Ben Tre	Tra Vinh	Vinh Long	Kien Giang	Can Tho	Hau Giang	Soc Trang	Bac Lieu	Ca Mau
2020	5.78	4.92	5.89	5.45	4.56	5.26	5.45	5.51	5.22	5.7	5.88	5.76	4.86
2021	5.55	4.08	6.29	5.24	4.16	5.33	5.3	5.44	5.11	5.06	6.09	5.51	4.6
2022	5.69	4.94	5.72	5.44	4.58	5.31	5.45	5.56	5.25	5.42	5.98	5.66	4.8
2023	5.16	4.2	4.33	4.77	3.9	4.74	4.97	4.73	4.55	5.08	5.49	4.92	3.62
2024	5.5	4.7	6.26	5.28	4.31	5.28	4.86	5.4	5.15	4.96	5.72	5.82	4.5
2025	5.41	4.03	4.78	4.93	3.88	4.77	4.65	4.88	4.61	5.54	5.61	5.06	4.22
2026	5.09	3.96	5.02	4.87	3.87	4.74	4.61	4.6	4.57	4.69	5.46	5.13	3.85
2027	5.38	3.98	4.64	4.78	3.9	4.65	4.49	4.37	4.46	4.09	5.28	5.01	3.69
2028	5.5	4.31	5.76	5.27	4.47	5.29	5.06	5.22	5.03	5.01	6	5.5	4.88
2029	6.02	4.44	5.59	4.94	4.36	5.38	4.95	5.18	4.99	4.67	5.91	5.48	4.11
2030	5.77	4.29	5.27	4.99	4	4.91	4.79	5.03	4.77	4.4	5.65	5.36	4.45
2031	5.23	4.06	4.73	4.61	3.85	4.65	4.42	4.72	4.47	4.15	5.29	4.53	3.65
2032	5.26	4.15	4.66	4.8	3.73	4.65	4.05	4.21	4.35	3.91	5.13	5.01	4.24
2033	5.47	4.01	4.74	4.62	3.78	4.65	4.04	4.81	4.36	4.46	5.21	4.93	3.71
2034	5.21	3.69	4.8	4.71	3.69	4.56	4.46	4.69	4.4	4.09	5.21	4.61	4.1
2035	5.39	4.69	5.72	5.1	4.44	5.32	5.23	5.34	5.09	5.07	6.06	5.92	4.54
2036	5.25	4.06	4.89	4.78	3.86	4.76	4.63	4.06	4.46	4.07	4.97	4.99	4.32
2037	5.85	4.43	5.21	4.99	4.53	4.96	4.87	5.05	4.85	4.56	5.75	5.33	4.51
2038	5.38	3.86	4.95	4.55	3.83	4.7	4.59	4.79	4.5	4.21	5.33	4.82	3.62
2039	5.69	4.43	5.38	4.97	4.22	4.63	4.86	5.01	4.79	4.4	5.66	5.12	4.27
2040	4.95	4.03	4.92	4.67	3.78	4.4	4.55	4.75	4.48	4.11	5.09	4.02	3.77
2041	5.2	3.81	4.96	4.53	3.81	4.55	4.53	4.21	4.36	4.02	5.16	4.71	3.59
2042	4.88	3.67	4.67	4.64	3.61	4.04	4.29	4	4.19	3.75	4.64	4.64	4.48
2043	4.92	3.62	4.59	4.63	3.59	3.68	4.35	4.06	4.13	3.69	4.87	4.57	4.1
2044	5.71	4.37	5.53	4.95	4.34	4.96	4.96	5.11	4.88	4.55	5.48	5.21	4.38
2045	5.57	4.1	5.33	4.78	3.9	4.8	4.79	4.94	4.68	4.33	5.54	5	4.1
2046	5.52	4.41	5.56	5.02	4.26	4.99	4.98	4.85	4.66	4.48	5.33	4.92	4.27
2047	4.91	3.93	5.01	4.59	4.29	4.61	4.29	4.38	4.47	4.13	4.89	4.08	3.66
2048	4.96	3.85	4.52	4.6	3.73	4.47	4.18	4.59	4.03	3.99	4.68	4.56	3.46
2049	4.94	3.68	4.71	4.54	4.02	4.66	4.24	3.66	4.26	3.8	4.63	4.76	3.49
2050	4.91	3.1	4.17	3.86	3.94	4.15	4.1	4.79	4.07	3.99	4.85	4.28	3.69

## Sheet: Autumn_winter (RCP4.5)
Estimated rice yield (ton/ha) of MRD provinces in autumn-winter season from 2020 to 2050 under RCP4.5
Period	Angiang	Longan	Dongthap	Tien Giang	Ben Tre	Tra Vinh	Vinh Long	Kien Giang	Can Tho	Hau Giang	Soc Trang	Bac Lieu	Ca Mau
2020	4.61	4.31	5.21	5.15	4.79	5.39	5.61	5.02	4.79	5.28	5.22	5.48	4.33
2021	4.26	3.67	5.07	4.87	4.53	5.51	5.74	4.94	5.03	5.3	4.05	5.01	4.09
2022	4.3	4.22	5.05	5.08	4.72	5.37	5.59	4.96	4.75	5.23	5.53	5.21	4.27
2023	3.97	3.16	3.07	3.84	3.56	4.49	3.77	3.6	3.55	3.91	3.9	4.06	3.22
2024	4.26	3.78	4.67	4.77	4.43	5.04	4.72	4.54	4.33	4.75	4.72	5.4	4
2025	4.19	3.72	4.02	4.48	4.16	4.73	4.39	4.18	4.05	4.43	4.4	4.65	3.76
2026	4.33	4.24	5.24	5.18	4.81	5.67	5.52	5.08	4.84	5.54	5.38	5.71	4.35
2027	4.05	2.81	4.01	4.08	3.79	4.32	3.96	3.87	3.69	4.05	4.02	4.46	3.43
2028	4.16	2.89	3.33	3.91	3.63	4.13	3.72	3.6	3.43	3.81	3.78	4.22	3.28
2029	4.12	3.26	4.23	4.36	4.05	4.61	4.27	4.13	3.87	4.31	4.28	4.8	3.66
2030	4.23	3.73	4.62	4.72	4.38	4.99	4.67	4.49	4.2	4.68	4.65	5.22	3.96
2031	3.99	2.76	3.53	3.87	3.59	4.05	3.7	3.6	3.4	3.86	3.76	4.21	3.25
2032	4.16	3.66	4.17	4.49	4.18	4.71	4.41	4.18	3.97	4.51	4.49	4.95	3.77
2033	4.25	3.74	4.81	4.8	4.55	5.22	5.21	4.68	4.42	5.23	5.1	5.98	4.04
2034	4.02	2.77	3.64	3.92	3.71	4.1	3.78	3.64	3.46	3.93	3.9	4.3	3.3
2035	4.12	2.85	4.56	4.33	4.1	4.53	4.24	3.93	3.82	4.33	5.3	4.97	3.65
2036	4.19	3.7	4.85	4.73	4.51	4.99	4.74	4.31	4.21	4.78	4.75	5.24	4.02
2037	4.02	2.52	3.65	3.79	3.62	4	3.66	3.39	3.34	3.78	3.74	4.12	3.22
2038	4.16	3.03	4.35	4.29	4.1	4.52	4.22	3.89	3.8	4.32	4.78	4.83	3.84
2039	4.31	3.55	4.62	4.65	4.43	4.18	4.46	4.04	3.93	4.42	4.54	4.92	4.24
2040	4.17	2.64	3.81	3.95	3.77	3.63	3.7	3.41	3.14	3.71	3.63	4.25	3.36
2041	3.93	2.47	3.69	3.76	3.59	3.96	3.64	3.37	3.12	3.72	3.67	4.02	3.19
2042	4.08	2.97	4.31	4.23	4.03	4.46	4.16	3.83	3.52	4.21	4.16	4.57	3.99
2043	4.19	3.43	4.75	4.6	4.39	4.84	4.58	4.19	3.84	4.59	4.64	5.02	3.9
2044	4.13	3.07	4.35	4.3	4.1	4.53	4.24	3.89	3.58	4.28	4.23	4.65	3.65
2045	3.99	2.52	3.79	3.83	3.66	4.04	3.71	3.44	3.18	3.79	3.74	4.11	3.25
2046	4.19	3.04	4.27	4.28	4.18	4.51	4.22	3.68	3.55	4.23	4.16	4.56	3.65
2047	4.3	3.38	4.93	4.69	4.47	4.94	4.66	4.29	3.92	4.68	4.34	4.43	3.98
2048	4.24	2.68	3.65	3.94	3.76	4.15	3.51	3.44	3.2	3.8	3.73	4.06	3.34
2049	3.99	2.51	3.89	3.87	3.69	4.58	3.86	3.6	3.34	4.01	4.69	4.48	3.28
2050	3.91	2.88	4.01	4.01	3.52	4.75	4.71	3.16	3.43	4.31	4.2	4.55	3.55

## Sheet: Winter_Spring (RCP8.5)
Estimated rice yield (ton/ha) of MRD provinces in winter-spring season from 2020 to 2050 under RCP8.5
Period	Soc Trang	Ben Tre	Tra Vinh	Long An	Tien Giang	Vinh Long	Dong Thap	An Giang	Kien Giang	Can Tho	Hau Giang	Bac Lieu	Ca Mau
2020-2021	5.76	5.46	5.57	5.69	6.85	6.93	7.07	7.34	6.48	7.16	6.76	6.84	-
2021-2022	6.31	5.27	5.44	5.64	6.7	6.96	7.08	7.21	6.21	6.7	6.68	6.6	-
2022-2023	6.09	5.21	5.77	5.62	6.8	6.99	7.11	7.37	6.5	7.51	6.83	6.52	-
2023-2024	5.95	5.17	5.14	5.61	6.53	6.75	6.85	7	6.31	6.93	7.04	6.48	-
2024-2025	6.08	5.38	6.05	5.67	7.01	7.13	7.27	7.59	6.62	7.37	6.95	6.74	-
2025-2026	5.74	4.46	4.53	5.41	5.9	6.28	6.3	6.42	5.96	6.43	6.04	5.58	-
2026-2027	5.77	3.54	4.29	5.15	5.32	5.93	5.85	5.98	5.69	6.04	5.63	4.44	-
2027-2028	6.07	4.8	5.25	5.51	6.38	6.69	6.76	6.94	6.26	6.87	6.47	6.02	-
2028-2029	6.02	4.84	5.15	5.52	6.36	6.93	6.78	6.9	6.24	6.91	6.48	6.06	-
2029-2030	6	5.42	5.49	5.68	6.8	6.52	7	7.28	6.46	7.02	7.02	6.79	-
2030-2031	5.91	4.63	5.16	5.44	6.24	6.63	6.63	6.82	6.24	6.78	6.36	5.8	-
2031-2032	5.78	4.47	5.77	5.39	6.41	5.81	6.55	7.12	6.36	6.66	6.34	5.6	-
2032-2033	5.38	3.97	3.99	5.25	5.41	6.89	6.02	5.94	5.72	6.33	5.77	4.97	-
2033-2034	5.93	5.48	5.49	5.68	6.83	6.05	6.91	7.24	6.53	6.88	6.62	6.87	-
2034-2035	5.67	4.94	5.53	5.53	6.56	5.21	6.51	7.09	6.4	6.49	6.3	6.18	-
2035-2036	5.27	3.64	4.2	5.16	5.33	5.76	5.72	5.9	5.7	5.95	5.53	4.56	-
2036-2037	5.82	4.23	5.09	5.33	6	6.12	6.35	6.6	6.12	6.49	6.11	5.3	-
2037-2038	5.59	4.99	5.78	5.54	6.68	5.9	6.72	7.24	6.47	6.78	6.49	6.24	-
2038-2039	5.85	4.84	4.97	5.5	6.27	6.02	6.52	6.73	6.23	6.57	6.25	6.06	-
2039-2040	5.62	4.94	5.48	5.53	6.53	6.08	6.66	7.06	6.38	6.74	6.41	6.18	-
2040-2041	5.83	4.62	5.83	5.44	6.51	5.89	6.65	7.15	6.42	6.72	6.42	5.78	-
2041-2042	5.62	4.29	5.67	5.34	6.27	5.18	6.31	6.93	6.28	6.36	6.12	5.37	-
2042-2043	5.22	3.54	4.21	5.13	5.28	6.06	5.74	5.86	5.68	6.11	5.55	4.44	-
2043-2044	5.66	4.88	5.63	5.51	6.56	6.01	6.67	7.1	6.41	6.75	6.43	6.11	-
2044-2045	5.57	4.98	5.45	5.54	6.54	5.98	6.64	7.03	6.37	6.7	6.39	6.23	-
2045-2046	5.55	4.86	5.47	5.5	6.49	5.17	6.44	7.01	6.35	6.43	6.23	6.09	-
2046-2047	5.38	3.6	4.01	5.15	5.23	5.92	5.71	5.76	5.65	6.03	5.51	4.51	-
2047-2048	5.69	4.87	5.13	5.51	6.35	5.65	6.47	6.81	6.27	6.49	6.23	6.1	-
2048-2049	5.69	4.19	4.87	5.32	5.89	5.82	6.19	6.44	6.08	6.32	5.97	5.25	-
2049-2050	5.59	4.58	5.15	5.42	6.21	5.84	6.39	6.73	6.5	6.56	6.2	6.5	-

## Sheet: Summer_Autumn (RCP5.5)
Estimated rice yield (ton/ha) of MRD provinces in summer-autumn season from 2020 to 2050 under RCP8.5
Period	Angiang	Longan	Dongthap	Tien Giang	Ben Tre	Tra Vinh	Vinh Long	Kien Giang	Can Tho	Hau Giang	Soc Trang	Bac Lieu	Ca Mau
2020	5.78	4.74	5.76	5.43	4.56	5.85	5.35	5.43	5.4	5.57	5.94	5.77	4.74
2021	5.62	4.47	5.56	5.22	4.38	5.15	5.07	5.62	5.17	4.75	6.44	6.04	4.09
2022	6.16	4.69	5.57	5.48	4.6	5.5	5.33	5.35	5.3	5.32	6.04	5.72	4.71
2023	5.3	4.49	4.94	5.31	4.46	4.9	4.9	4.98	4.92	4.73	5.44	5.24	4.31
2024	6.33	4.75	5.83	5.64	4.73	5.46	5.46	5.46	5.03	5.42	5.97	5.8	4.77
2025	5.22	3.8	4.61	4.54	4.01	4.44	4.44	4.43	4.41	4.34	5.14	4.76	3.92
2026	5.53	4.28	5.03	4.95	4.15	4.79	4.79	4.8	4.75	4.72	5.24	5.11	4.21
2027	4.76	3.42	4.35	4.18	4.01	4.14	4.14	4.16	3.86	3.58	4.54	4.35	3.58
2028	5.69	4.27	4.96	4.97	4.18	4.81	4.81	4.8	4.56	4.69	5.25	5.11	4.2
2029	6.1	4.76	5.57	5.48	4.6	5.3	5.3	5.32	5.26	5.22	6.01	5.68	4.67
2030	5.06	4.09	4.93	4.7	3.94	4.55	4.55	4.59	4.04	4.55	5.01	4.83	3.97
2031	5.24	4.11	5.25	4.86	4.08	4.71	4.71	4.75	4.73	4.78	5.2	5.06	4.16
2032	5.65	4.65	5.41	5.23	4.39	5.07	5.07	5.11	5.05	4.93	5.79	5.44	4.47
2033	4.28	3.58	4.03	3.76	3.16	3.76	3.76	3.78	3.51	3.07	4.13	3.94	3.24
2034	5.25	4.26	5.09	4.87	4.09	4.71	4.71	4.75	4.7	4.31	5.2	5.01	4.12
2035	4.92	3.91	4.87	4.57	3.83	4.42	4.42	4.46	4.43	4.37	5.08	4.75	3.91
2036	4.27	3.4	4.22	3.97	3.33	3.84	3.84	3.88	3.85	3.51	4.24	4.08	3.36
2037	5.49	4.27	5.53	5.1	4.28	4.93	4.93	4.98	4.96	4.73	5.54	5.28	4.34
2038	5.01	3.25	4.77	4.34	3.65	4.2	4.2	4.19	4.22	4.22	4.57	4.5	3.7
2039	5.38	3.67	5.32	4.79	4.02	4.64	4.24	4.57	4.6	4.69	5	4.91	4.04
2040	5.41	4.2	5.46	5.02	3.82	4.78	4.58	4.78	4.54	4.82	5.72	5.13	4.22
2041	5.27	3.95	5.47	4.59	3.86	4.63	4.63	4.65	4.64	4.08	5.08	4.9	4.03
2042	5.45	4.25	5.47	5.06	4.05	4.85	4.85	4.89	4.86	4.56	5.35	5.18	4.26
2043	4.21	3.29	4.22	3.91	3.28	3.78	3.78	3.82	3.5	3.38	4.17	3.99	3.28
2044	5.38	3.82	4.79	4.66	3.92	4.51	4.51	4.5	4.48	4.38	4.91	4.81	3.96
2045	5.41	3.97	5.08	4.82	4.05	4.66	4.66	4.67	4.66	4.2	5.1	4.95	4.07
2046	4.8	4.25	4.71	4.59	3.25	4.32	4.32	4.36	4.26	3.8	4.77	4.58	3.76
2047	4.1	3.25	4.07	3.81	3.2	3.68	3.68	3.72	3.69	3.25	4.06	3.91	3.21
2048	5.32	3.7	5.17	4.33	3.64	4.43	4.43	4.41	4.4	4.06	4.82	4.7	3.86
2049	4.96	3.35	4.9	4.4	3.7	4.26	4.26	4.27	4.3	3.46	4.66	4.49	3.09
2050	3.44	3.04	4.33	3.6	3.03	4.09	3.59	3.72	3.63	3.73	4.26	3.9	3.21

## Sheet: Autumn_winter (RCP8.5)
Estimated rice yield (ton/ha) of MRD provinces in autumn-winter season from 2020 to 2050 under RCP8.5
Period	Angiang	Longan	Dongthap	Tien Giang	Ben Tre	Tra Vinh	Vinh Long	Kien Giang	Can Tho	Hau Giang	Soc Trang	Bac Lieu	Ca Mau
2020	4.3	4.32	5.05	5.29	5.08	5.44	5.37	5.09	4.79	5.29	5.22	5.48	4.82
2021	4.16	3.76	5.02	4.92	4.75	5.3	5.59	5.01	4.79	5.59	5.1	5.36	4.26
2022	4.3	4.36	4.72	5.11	4.92	5.32	5.12	4.92	4.63	5.41	5.1	5.36	4.63
2023	3.91	3.08	3.53	4	3.68	3.81	3.83	3.63	3.4	3.75	3.82	4.52	3.43
2024	4.21	3.71	4.67	4.78	4.56	4.77	4.7	4.49	4.21	5.55	4.77	5	4.23
2025	4.13	3.82	3.94	4.52	4.26	4.33	4.37	4.15	3.87	4.27	4.35	4.57	3.91
2026	4.32	4.38	4.91	5.17	5.01	5.53	5.24	4.76	4.68	5.16	5.13	5.39	4.23
2027	4.02	3.49	3.95	4.36	4.09	4.21	4.22	3.77	3.68	4.06	4.25	4.46	3.69
2028	3.89	2.54	2.81	3.52	3.08	3.2	3.27	2.88	2.76	3.05	3.31	3.47	2.81
2029	4.12	3.38	4.32	4.58	4.26	4.96	4.6	4.17	4.05	4.48	4.6	4.83	4.05
2030	4.14	3.5	4.37	4.56	4.31	5.2	4.69	4.28	4.19	4.81	4.69	4.93	4.16
2031	3.83	2.34	3.33	3.72	3.26	3.72	3.56	3.18	2.89	3.32	3.53	3.71	2.9
2032	4.14	3.63	4.09	4.51	4.24	4.73	4.49	4.06	3.92	4.5	4.51	4.97	3.75
2033	4.02	3.66	4.62	4.5	4.43	5.98	4.97	4.63	4.6	5.28	4.97	5.49	4.27
2034	3.68	2.39	3.71	3.58	3.36	4.13	3.69	3.37	3.3	3.79	3.73	4.11	3.12
2035	3.89	2.72	3.86	3.83	3.61	4.16	3.87	3.51	3.4	3.91	3.92	4.32	3.24
2036	4.17	3.51	4.45	4.44	4.3	4.86	4.53	4.12	3.99	4.58	4.58	5.05	3.81
2037	3.7	1.78	3.3	3.22	2.93	3.48	3.21	2.9	2.63	3.02	3.22	3.55	2.63
2038	4.1	3.49	3.98	4.23	4.14	4.55	4.3	3.91	3.77	4.33	4.35	4.8	3.61
2039	4.2	2.94	4.51	4.26	4.14	4.75	4.39	4	3.88	4.46	4.42	4.88	3.69
2040	3.89	3.26	3.88	4.03	3.95	4.37	4.12	3.75	3.61	4.15	4.16	4.59	3.45
2041	3.85	1.85	3.38	3.32	3.02	3.58	3.31	2.99	2.92	3.35	3.36	3.71	2.77
2042	4.08	3.07	4.45	4.25	4.16	4.73	4.38	4	3.87	4.45	4.33	4.78	3.69
2043	3.99	3.13	4.62	4.29	4.26	4.85	4.47	4.09	3.96	4.55	4.41	4.86	3.77
2044	4.12	2.57	4.09	3.96	3.76	4.34	4.02	3.65	3.55	4.08	3.99	4.4	3.38
2045	3.98	1.94	3.48	3.44	3.13	3.7	3.43	3.09	3.02	3.46	3.41	3.77	2.87
2046	3.92	3.14	4.36	4.18	4.13	4.66	4.32	3.95	3.82	4.39	4.27	4.71	3.64
2047	4.21	3.15	4.51	4.34	4.24	4.81	4.46	4.07	3.94	4.53	4.41	4.87	3.75
2048	3.81	2.45	3.41	3.54	3.33	3.47	3.45	3.09	2.96	3.4	3.44	3.89	2.85
2049	3.93	2.72	3.35	3.76	3.48	4.1	3.78	3.42	3.63	4.17	3.79	4.29	3.16
2050	3.84	2.71	4.03	3.87	3.55	3.09	3.61	3.09	2.69	3.89	3.59	4.36	2.82
